# Supplementary material for: GDSL Esterase/Lipase GELP1 Involved in the Defense of Apple Leaves against Colletotrichum gloeosporioides Infection
Source: Int J Mol Sci. 2023 Jun 19;24(12):10343. doi: 10.3390/ijms241210343 (PMC10299637; doi:10.3390/ijms241210343)
Supplement: Supplementary file 1 [file ijms-24-10343-s001.zip]

Archive with 3 entries (3 files):
- Figures S1-S3.pdf
- Table S3 Sequences of primers used for RT-PCR in this study.xlsx
- Tables S1 and S2.pdf
