# Supplementary material for: GDSL Esterase/Lipase GELP1 Involved in the Defense of Apple Leaves against Colletotrichum gloeosporioides Infection
Source: Int J Mol Sci. 2023 Jun 19;24(12):10343. doi: 10.3390/ijms241210343 (PMC10299637; doi:10.3390/ijms241210343)
Supplement: Supplementary file 1 [file ijms-24-10343-s001.zip › Table S3 Sequences of primers used for RT-PCR in this study.xlsx]

## Sheet: Sheet1
Table S3. Primers used in this study.
Primer	Sequence（5’→3’）	Purpose
215FM1F	CTCGAGATGCATACCATTTTTGTTTCTTGG	Connect to pGR35s-eGFP for transient expression in N. benthamiana
215FM1R	TCTAGAGGTCTTAGAGTCCAAGGC
F1F	GTCGACATGCATACCATTTTTGTTTCTTGG	Connect to pRPHA for GELP1 transgenic overexpression
F1R	GGATCCGGTCTTAGAGTCCAAGGC
PF1F	GGATCCATGCATACCATTTTTGTTTCTTGG	Connect to pQE30 for protein expression
PF1R	GTCGACCTAGGTCTTAGAGTCCAAGGC
FMF	GGATCCGTATGCGAGCTTTCTTTGTGTTCG	Connect to pGBKT7-BD for yeast two-hybrid assays
FMR	GTCGACGGTCTTAGAGTCCAAGGC
215FN	GGATCCATGACAATGACAACAACAACAAACT	Connect to pGADT7-AD for yeast two-hybrid assays
215RN	CTCGAGTTAGACATTTGCAGAGTTTCCTAAC
GF1F	ACTAGGGTGTGCTCCAGCAG	qRT-PCR for GELP1
GF1R	AAAGAAGCAGCTCGCTGCAG
17F	AGTGCAGTACAGTGAGAGGCT	qRT-PCR for MdWRKY17
17R	GGTAACGACGAGCATAGTGGG
MdUBQ-F	CTCCGTGGTGGTTTTTAAGT	qRT-PCR for MdUBQ
MdUBQ-R	GGAGGCAGAAACAGTACCAT
calloseF	TTCCCTCGTTGACATTGCTCCTATT	qRT-PCR for Callose synthase2-like
calloseR	TGCCAGTGTTGTTTCATTTTCCCTT
map3kF	CACCATCTACACAGCAAAATCCACC	qRT-PCR for MAPKKK3
map3kR	AACATCAAATTCCGGCAAGCGTCCG
AGF2	GTTGGGATGGCACGATGCT	qRT-PCR for MdLAPX6 (L-ascorbate peroxidase 6)
AGR2	CCTCAAGCTTCCATTTGCCCCA
15F	CCCGGCGAGGAAACAAGT	qRT-PCR for MdWRKY15
15R	GGCCAAGGGTGGTTGTGTT
